# Supplementary material for: Where the Little Ones Play the Main Role—Picophytoplankton Predominance in the Soda and Hypersaline Lakes of the Carpathian Basin
Source: Microorganisms. 2022 Apr 14;10(4):818. doi: 10.3390/microorganisms10040818 (PMC9030754; doi:10.3390/microorganisms10040818)
Supplement: Supplementary file 1 [file microorganisms-10-00818-s001.zip]

Archive with 1 entries (1 files):
- microorganisms-1638445-supplementary.pdf
